# Supplementary material for: Alpha-band power increases in posterior brain regions in attention deficit hyperactivity disorder after digital cognitive stimulation treatment: randomized controlled study
Source: Brain Commun. 2022 Feb 17;4(2):fcac038. doi: 10.1093/braincomms/fcac038 (PMC8984701; doi:10.1093/braincomms/fcac038)
Supplement: fcac038_Supplementary_Data [file fcac038_supplementary_data.zip]

Archive with 4 entries (4 files):
- Supplementary Material 1.docx
- Supplementary Table 1.docx
- Supplementary_Material_2.docx
- Supplementary_Material_3.docx
